# Supplementary material for: Plasma amino acids and metabolic profiling of dairy cows in response to a bolus duodenal infusion of leucine
Source: PLoS One. 2017 Apr 28;12(4):e0176647. doi: 10.1371/journal.pone.0176647 (PMC5409510; doi:10.1371/journal.pone.0176647)
Supplement: S1 Dataset — (XLSX) [file pone.0176647.s001.xlsx]

## Sheet: Performance data
														Dry matter intake from TMR				Dry matter intake from automatic concentrate feeder	Dry matter intake from TMR and automatik concentrate feeder
				Lactation	Days	Calving	Body weight	Milk yield	Milk fat	Milk protein	Milk lactose	Milk urea	FCM	maize silage	gras silage	concentrate Lak	TMR total	Concentrate	Total DM
Cow No.	week	Infusion Period	Group	number	in milk	date	kg	kg	%	%	%	ppm	kg	kg/d	kg/d	kg/d	kg/d	kg/d	kg/d
1	1		Kon/S1	2	281	2013-10-07	567.357	17.7714	3.94201	3.21885	4.49096	133.817	16.9361	4.24966	4.32579	2.23528	10.8107	4.20835	15.0191
1	2		Kon/S1	2	288	2013-10-07	565.071	16.4	3.70064	3.31406	4.54827	116.786	16.5007	4.0752	4.00256	2.01786	10.0956	4.04404	14.1397
1	3	1	Kon/S1	2	295	2013-10-07	552.5	13.7	4.26409	3.31872	4.56595	116.454	14.8588	2.9766	2.8711	1.48177	7.32948	3.60079	10.9303
1	4	2	Kon/S1	2	302	2013-10-07	545.286	11.7571	3.78154	3.2412	4.36271	130.025	10.8375	3.50095	3.39596	1.72222	8.61914	3.47342	12.0926
1	5	3	Kon/S1	2	309	2013-10-07	547.571	11.9286	4.21573	3.49945	4.32713	143.564	12.3269	3.46801	3.61116	1.81244	8.89161	3.50526	12.3969
437	1		Kon/S1	7	271	2013-10-17	723.571	27.0429	2.99547	3.22461	4.71994	127.925	22.678	4.43331	4.54117	2.33998	11.3145	4.18543	15.4999
437	2		Kon/S1	7	278	2013-10-17	735.786	26.1143	3.26972	3.17845	4.76512	140.938	24.0344	4.49811	4.44207	2.248	11.1882	4.05296	15.2411
437	3	1	Kon/S1	7	285	2013-10-17	730.357	22.7286	3.52651	3.16532	4.63092	135.092	22.3513	3.94301	3.79011	1.96474	9.69786	3.37025	13.0681
437	4	2	Kon/S1	7	292	2013-10-17	728.214	21.7571	3.21324	3.18056	4.68873	138.974	18.4536	4.66952	4.54619	2.29609	11.5118	3.32185	14.8336
437	5	3	Kon/S1	7	299	2013-10-17	734.929	23.0429	3.06072	3.22813	4.65629	138.771	19.0634	4.29581	4.48884	2.24964	11.0343	3.55112	14.5854
515	1		M/S 2	6	307	2013-09-11	586.929	15.3714	4.15694	3.65709	4.89091	190.574	15.5758	4.90174	5.00642	2.58142	12.4896	3.73292	16.3677
515	2		M/S 2	6	314	2013-09-11	589.929	15.0143	4.39851	3.52154	4.86871	191.854	15.6441	4.96431	4.8719	2.45325	12.2895	3.77019	16.0597
515	3	1	M/S 2	6	321	2013-09-11	582.5	14.0571	5.00507	3.5874	4.76627	215.412	16.7477	4.10058	3.96298	2.037	10.1006	2.52888	12.6294
515	4	2	M/S 2	6	328	2013-09-11	586.357	12.3286	4.27482	3.41649	4.89944	202.25	12.3834	4.73915	4.6195	2.33344	11.6921	3.24334	14.9354
515	5	3	M/S 2	6	335	2013-09-11	588.643	11.5857	4.31939	3.39567	4.82759	189.487	12.5714	4.08554	4.28026	2.14485	10.5106	2.83792	13.9168
541	1		M/S 2	6	263	2013-10-25	710.714	18.0571	4.3336	3.17316	4.25208	91.4378	18.3203	4.85456	4.96048	2.55421	12.3692	3.74192	16.1429
541	2		M/S 2	6	270	2013-10-25	711.857	17.7143	4.51206	3.25661	4.26222	100.772	19.1521	4.86425	4.78977	2.41738	12.0714	3.73549	15.8069
541	3	1	M/S 2	6	277	2013-10-25	716.071	16.8429	4.56215	3.347	4.37282	125.776	18.3238	4.39822	4.28285	2.19432	10.8754	3.18166	14.0571
541	4	2	M/S 2	6	284	2013-10-25	723.714	15.9857	4.12853	3.29584	4.21654	125.415	16.8807	4.99045	4.84693	2.45805	12.2954	3.00947	15.3049
541	5	3	M/S 2	6	291	2013-10-25	706.071	16.1	4.3138	3.33577	4.22592	134.881	16.6481	4.40721	4.60723	2.31423	11.3287	2.5186	14.4746
528	1		2*M/S3	6	297	2013-09-21	677.143	19.3	2.89244	3.33995	4.70062	96.9137	16.0111	5.55923	5.68003	2.92536	14.1646	3.69129	18.0138
528	2		2*M/S3	6	304	2013-09-21	678.286	19.7429	3.3027	3.34504	4.86968	147.129	17.5679	5.46096	5.35372	2.69209	13.5068	3.69289	17.1997
528	3	1	2*M/S3	6	311	2013-09-21	658.571	18.4714	3.63136	3.35505	4.68921	144.214	17.4984	4.35583	4.19586	2.16538	10.7171	2.85888	13.576
528	4	2	2*M/S3	6	318	2013-09-21	656.357	15.2714	3.36504	3.31881	4.92684	130.607	13.9729	5.0582	4.94237	2.48899	12.4896	2.96377	15.4533
528	5	3	2*M/S3	6	325	2013-09-21	664.929	15.3	3.45474	3.43948	4.69794	139.212	14.0486	4.61625	4.77109	2.39345	11.7808	2.49369	14.8972
540	1		2*M/S3	8	229	2013-11-28	672.643	18.7143	4.74383	3.5273	4.63194	149.671	20.0014	5.21287	5.34035	2.74469	13.2979	3.70024	17.2236
540	2		2*M/S3	8	236	2013-11-28	675.143	17.7714	4.92081	3.49299	4.65696	160.554	20.4023	5.35365	5.26735	2.65559	13.2766	3.7044	16.981
540	3	1	2*M/S3	8	243	2013-11-28	676.214	16.8	4.92749	3.60934	4.61453	152.641	19.1841	4.64151	4.46568	2.31163	11.4188	3.17995	14.5988
540	4	2	2*M/S3	8	250	2013-11-28	672.429	16.2714	4.97454	3.49614	4.6308	168.006	17.1271	5.5709	5.42178	2.74411	13.7368	3.02134	16.7581
540	5	3	2*M/S3	8	257	2013-11-28	677.5	16.6143	4.8927	3.5727	4.58859	177.352	18.1467	4.94661	5.15349	2.59092	12.691	2.77798	16.0948

## Sheet: Blood metabolites and insulin
Square	Period	Cow	Treatment	Time	Insulin	Glucose
1	1	437	Saline	-15	0.288	3.89
1	1	437	Saline	0	0.212	3.89
1	1	437	Saline	10	0.186	3.72
1	1	437	Saline	20	0.197	3.72
1	1	437	Saline	30	0.185	3.66
1	1	437	Saline	40	0.182	3.72
1	1	437	Saline	50	0.154	3.77
1	1	437	Saline	60	0.153	3.66
1	1	437	Saline	75	0.171	3.55
1	1	437	Saline	90	0.163	3.61
1	1	437	Saline	120	0.165	3.66
1	1	437	Saline	180	0.173	3.77
1	1	437	Saline	240	0.125	3.89
1	1	437	Saline	300	0.128	3.94
1	1	515	Glucose	-15	0.256	3.5
1	1	515	Glucose	0	0.218	3.61
1	1	515	Glucose	10	0.398	3.33
1	1	515	Glucose	20	0.374	3.72
1	1	515	Glucose	30	0.407	4.16
1	1	515	Glucose	40	0.454	4.22
1	1	515	Glucose	50	0.426	4.27
1	1	515	Glucose	60	0.403	4.11
1	1	515	Glucose	75	0.354	4
1	1	515	Glucose	90	0.248	3.77
1	1	515	Glucose	120	0.14	3.16
1	1	515	Glucose	180	0.124	3.27
1	1	515	Glucose	240	0.156	3.11
1	1	515	Glucose	300	0.198	3.33
1	1	528	Leucine	-15	0.38	3.5
1	1	528	Leucine	0	0.282	3.5
1	1	528	Leucine	10	0.309	3.39
1	1	528	Leucine	20	0.371	3.33
1	1	528	Leucine	30	0.402	3.33
1	1	528	Leucine	40	0.353	3.22
1	1	528	Leucine	50	0.378	3.33
1	1	528	Leucine	60	0.375	3.27
1	1	528	Leucine	75	0.341	3.55
1	1	528	Leucine	90	0.395	3.66
1	1	528	Leucine	120	0.305	3.61
1	1	528	Leucine	180	0.207	3.77
1	1	528	Leucine	240	0.142	3.83
1	1	528	Leucine	300	0.128	3.44
1	2	437	Leucine	-15	0.2	3.89
1	2	437	Leucine	0	0.209	3.94
1	2	437	Leucine	10	0.167	3.89
1	2	437	Leucine	20	0.128	3.89
1	2	437	Leucine	30	0.116	3.89
1	2	437	Leucine	40	0.138	3.72
1	2	437	Leucine	50	0.1	3.94
1	2	437	Leucine	60	0.123	3.66
1	2	437	Leucine	75	0.11	3.55
1	2	437	Leucine	90	0.114	3.66
1	2	437	Leucine	120	0.114	3.55
1	2	437	Leucine	180	0.107	3.83
1	2	437	Leucine	240	0.194	3.72
1	2	437	Leucine	300	0.157	3.83
1	2	515	Saline	-15	0.153	3.16
1	2	515	Saline	0	0.159	3.16
1	2	515	Saline	10	0.303	3.05
1	2	515	Saline	20	0.164	3.22
1	2	515	Saline	30	0.179	3.44
1	2	515	Saline	40	0.148	3.44
1	2	515	Saline	50	0.194	3.44
1	2	515	Saline	60	0.121	3.33
1	2	515	Saline	75	0.146	3.22
1	2	515	Saline	90	0.176	3.39
1	2	515	Saline	120	0.241	3.11
1	2	515	Saline	180	0.235	3.27
1	2	515	Saline	240	0.149	3.5
1	2	515	Saline	300	0.11	3.16
1	2	528	Glucose	-15	0.265	3.27
1	2	528	Glucose	0	0.325	3.39
1	2	528	Glucose	10	0.314	3.39
1	2	528	Glucose	20	0.343	3.22
1	2	528	Glucose	30	0.475	3.44
1	2	528	Glucose	40	0.616	3.61
1	2	528	Glucose	50	0.814	4.11
1	2	528	Glucose	60	1.59	4.16
1	2	528	Glucose	75	2.635	5
1	2	528	Glucose	90	1.321	4.72
1	2	528	Glucose	120	0.313	4
1	2	528	Glucose	180	0.328	3.55
1	2	528	Glucose	240	0.276	3.44
1	2	528	Glucose	300	0.405	3.44
1	3	437	Glucose	-15	0.287	3.94
1	3	437	Glucose	0	0.243	4.11
1	3	437	Glucose	10	0.288	4.16
1	3	437	Glucose	20	0.383	4.27
1	3	437	Glucose	30	0.527	4.55
1	3	437	Glucose	40	0.657	5
1	3	437	Glucose	50	0.698	5.16
1	3	437	Glucose	60	0.637	5
1	3	437	Glucose	75	0.46	4.38
1	3	437	Glucose	90	0.266	4.22
1	3	437	Glucose	120	0.106	3.39
1	3	437	Glucose	180	0.06	3.27
1	3	437	Glucose	240	0.173	3.44
1	3	437	Glucose	300	0.202	3.77
1	3	515	Leucine	-15	0.331	3.44
1	3	515	Leucine	0	0.13	3.33
1	3	515	Leucine	10	0.182	3.16
1	3	515	Leucine	20	0.332	3.16
1	3	515	Leucine	30	0.523	3.16
1	3	515	Leucine	40	0.524	2.94
1	3	515	Leucine	50	0.477	2.66
1	3	515	Leucine	60	0.433	2.55
1	3	515	Leucine	75	0.371	2.55
1	3	515	Leucine	90	0.367	2.72
1	3	515	Leucine	120	0.389	2.72
1	3	515	Leucine	180	0.227	3.39
1	3	515	Leucine	240	0.138	3.44
1	3	515	Leucine	300	0.129	3.33
1	3	528	Saline	-15	0.219	3.55
1	3	528	Saline	0	0.327	3.5
1	3	528	Saline	10	0.274	3.72
1	3	528	Saline	20	0.404	3.66
1	3	528	Saline	30	0.332	3.55
1	3	528	Saline	40	0.287	3.61
1	3	528	Saline	50	0.247	3.61
1	3	528	Saline	60	0.228	3.77
1	3	528	Saline	75	0.262	3.89
1	3	528	Saline	90	0.314	3.94
1	3	528	Saline	120	0.354	3.77
1	3	528	Saline	180	0.18	3.83
1	3	528	Saline	240	0.195	3.77
1	3	528	Saline	300	0.216	3.66
2	1	1	Saline	-15	0.923	4.38
2	1	1	Saline	0	0.598	4.11
2	1	1	Saline	10	0.495	4
2	1	1	Saline	20	0.473	3.72
2	1	1	Saline	30	0.379	3.83
2	1	1	Saline	40	0.42	3.72
2	1	1	Saline	50	0.328	3.55
2	1	1	Saline	60	0.357	3.61
2	1	1	Saline	75	0.354	3.5
2	1	1	Saline	90	0.313	3.55
2	1	1	Saline	120	0.329	3.55
2	1	1	Saline	180	0.45	3.72
2	1	1	Saline	240	0.284	3.72
2	1	1	Saline	300	0.338	3.72
2	1	541	Glucose	-15	0.359	3.39
2	1	541	Glucose	0	0.294	3.27
2	1	541	Glucose	10	0.563	3.66
2	1	541	Glucose	20	0.619	4.05
2	1	541	Glucose	30	0.536	4.16
2	1	541	Glucose	40	0.571	4.11
2	1	541	Glucose	50	0.536	3.77
2	1	541	Glucose	60	0.4	3.55
2	1	541	Glucose	75	0.26	3.55
2	1	541	Glucose	90	0.288	3.44
2	1	541	Glucose	120	0.267	3.5
2	1	541	Glucose	180	0.243	3.11
2	1	541	Glucose	240	0.309	3.83
2	1	541	Glucose	300	0.413	3.72
2	1	540	Leucine	-15	0.129	3.16
2	1	540	Leucine	0	0.118	3.11
2	1	540	Leucine	10	0.137	2.94
2	1	540	Leucine	20	0.178	3.05
2	1	540	Leucine	30	0.201	3.05
2	1	540	Leucine	40	0.164	3
2	1	540	Leucine	50	0.279	2.94
2	1	540	Leucine	60	0.215	2.89
2	1	540	Leucine	75	0.152	2.89
2	1	540	Leucine	90	0.219	3
2	1	540	Leucine	120	0.165	2.89
2	1	540	Leucine	180	0.179	3.55
2	1	540	Leucine	240	0.21	3.55
2	1	540	Leucine	300	0.117	3.33
2	2	1	Leucine	-15	0.467	3.83
2	2	1	Leucine	0	0.36	3.72
2	2	1	Leucine	10	0.309	3.61
2	2	1	Leucine	20	0.355	3.61
2	2	1	Leucine	30	0.266	3.5
2	2	1	Leucine	40	0.344	3.5
2	2	1	Leucine	50	0.557	3
2	2	1	Leucine	60	0.469	3.33
2	2	1	Leucine	75	0.578	3.22
2	2	1	Leucine	90	0.63	3.11
2	2	1	Leucine	120	0.466	3.05
2	2	1	Leucine	180	0.381	3.16
2	2	1	Leucine	240	0.406	3.5
2	2	1	Leucine	300	0.292	3.55
2	2	541	Saline	-15	0.368	3.77
2	2	541	Saline	0	0.455	3.94
2	2	541	Saline	10	0.339	3.61
2	2	541	Saline	20	0.322	3.66
2	2	541	Saline	30	0.372	3.72
2	2	541	Saline	40	0.4	3.77
2	2	541	Saline	50	0.439	3.77
2	2	541	Saline	60	0.452	3.89
2	2	541	Saline	75	0.43	3.66
2	2	541	Saline	90	0.331	3.83
2	2	541	Saline	120	0.469	3.72
2	2	541	Saline	180	0.26	3.72
2	2	541	Saline	240	0.322	3.61
2	2	541	Saline	300	0.358	3.22
2	2	540	Glucose	-15	0.164	3.16
2	2	540	Glucose	0	0.168	3.22
2	2	540	Glucose	10	0.392	3.55
2	2	540	Glucose	20	0.44	3.94
2	2	540	Glucose	30	0.514	4.11
2	2	540	Glucose	40	0.588	4.33
2	2	540	Glucose	50	0.579	4.38
2	2	540	Glucose	60	0.518	3.77
2	2	540	Glucose	75	0.382	3.89
2	2	540	Glucose	90	0.267	3.5
2	2	540	Glucose	120	0.128	3.16
2	2	540	Glucose	180	0.056	2.83
2	2	540	Glucose	240	0.077	3
2	2	540	Glucose	300	0.112	3
2	3	1	Glucose	-15	0.374	3.61
2	3	1	Glucose	0	0.326	3.5
2	3	1	Glucose	10	0.378	3.72
2	3	1	Glucose	20	0.664	4
2	3	1	Glucose	30	0.771	4.22
2	3	1	Glucose	40	0.809	4.22
2	3	1	Glucose	50	0.557	4.38
2	3	1	Glucose	60	0.597	3.94
2	3	1	Glucose	75	0.402	3.77
2	3	1	Glucose	90	0.214	3.5
2	3	1	Glucose	120	0.138	3.16
2	3	1	Glucose	180	0.28	3.22
2	3	1	Glucose	240	0.423	3.44
2	3	1	Glucose	300	0.245	3.55
2	3	541	Leucine	-15	0.323	3.39
2	3	541	Leucine	0	0.298	3.66
2	3	541	Leucine	10	0.32	3.61
2	3	541	Leucine	20	0.26	3.61
2	3	541	Leucine	30	0.175	3.61
2	3	541	Leucine	40	0.179	3.55
2	3	541	Leucine	50	0.135	3.39
2	3	541	Leucine	60	0.116	3.5
2	3	541	Leucine	75	0.151	3.61
2	3	541	Leucine	90	0.207	3.77
2	3	541	Leucine	120	0.286	3.77
2	3	541	Leucine	180	0.471	3.83
2	3	541	Leucine	240	0.266	3.83
2	3	541	Leucine	300	0.341	3.72
2	3	540	Saline	-15	0.148	3.27
2	3	540	Saline	0	0.172	3.22
2	3	540	Saline	10	0.159	2.89
2	3	540	Saline	20	0.165	3.33
2	3	540	Saline	30	0.175	3.16
2	3	540	Saline	40	0.165	3
2	3	540	Saline	50	0.195	3.11
2	3	540	Saline	60	0.125	3.5
2	3	540	Saline	75	0.169	3.16
2	3	540	Saline	90	0.19	3.33
2	3	540	Saline	120	0.163	3.44
2	3	540	Saline	180	0.251	3.33
2	3	540	Saline	240	0.132	3.11
2	3	540	Saline	300	0.102	3.22

## Sheet: Blood amino acid data
Square	Period	Treatment	Time [min]	Cow	MET	CYS	LYS	THR	ARG	ILE	LEU	VAL	HIS	PHE	GLY	SER	PRO	ALA	ASP	GLU	GABA	TAU	ASN	GLN
1	1	Saline	-15	437	0.266	0	1.101	1.208	1.025	1.13	1.176	1.923	0.364	0.528	3.428	0.98	0.738	1.915	0.06	0.727	0	0.236	0.383	3.065
1	1	Saline	0	437	0.182	0	0.809	1	0.732	0.863	0.883	1.58	0.268	0.396	3.073	0.83	0.628	1.681	0.045	0.591	0	0.22	0.266	2.76
1	1	Saline	10	437	0.233	0	0.861	1.058	0.779	0.915	1.037	1.692	0.308	0.505	3.28	0.895	0.623	1.742	0.047	0.583	0	0.258	0.291	2.858
1	1	Saline	20	437	0.227	0	0.879	1.035	0.81	0.975	1.071	1.692	0.302	0.517	3.103	0.874	0.575	1.669	0.059	0.578	0	0.236	0.295	2.602
1	1	Saline	30	437	0.217	0	0.905	1.053	0.776	0.966	0.994	1.677	0.309	0.488	3.232	0.874	0.623	1.652	0.048	0.599	0	0.286	0.294	2.7
1	1	Saline	40	437	0.212	0	0.868	1.017	0.775	0.934	1.021	1.654	0.291	0.493	3.154	0.858	0.554	1.613	0.044	0.529	0	0.269	0.277	2.607
1	1	Saline	50	437	0.234	0	0.926	1.094	0.765	1.025	1.061	1.772	0.331	0.514	3.318	0.923	0.619	1.668	0.048	0.576	0	0.27	0.309	2.737
1	1	Saline	60	437	0.211	0	0.862	1.03	0.769	0.947	1.077	1.739	0.321	0.497	3.27	0.885	0.589	1.608	0.053	0.594	0	0.339	0.266	2.602
1	1	Saline	75	437	0.21	0	0.848	1.01	0.775	0.932	1.055	1.683	0.302	0.503	3.178	0.866	0.58	1.571	0.046	0.523	0	0.285	0.262	2.573
1	1	Saline	90	437	0.19	0	0.782	0.998	0.723	0.88	0.926	1.62	0.321	0.452	3.181	0.824	0.548	1.532	0.041	0.536	0	0.238	0.224	2.513
1	1	Saline	120	437	0.274	0	1.04	1.154	0.876	1.156	1.249	1.956	0.346	0.579	3.239	0.924	0.676	1.618	0.049	0.529	0	0.247	0.329	2.775
1	1	Saline	180	437	0.259	0	1.024	1.133	0.886	1.043	1.221	1.823	0.35	0.573	3.226	0.9	0.586	1.616	0.045	0.45	0	0.236	0.318	2.651
1	1	Saline	240	437	0.168	0	0.716	0.977	0.656	0.776	0.902	1.548	0.315	0.395	3.227	0.782	0.51	1.363	0.04	0.449	0	0.199	0.198	2.406
1	1	Saline	300	437	0.21	0	0.91	1.149	0.842	0.95	1.182	1.783	0.388	0.486	3.603	0.943	0.613	1.54	0.044	0.508	0	0.2	0.281	2.633
1	2	Leucine	-15	437	0.244	0	0.903	1.086	0.819	1.009	1.124	1.782	0.315	0.541	2.74	0.928	0.618	1.529	0.05	0.645	0	0.191	0.29	2.37
1	2	Leucine	0	437	0.228	0	0.954	1.129	0.815	1.06	1.136	1.855	0.332	0.526	2.881	0.942	0.661	1.565	0.049	0.698	0	0.191	0.302	2.422
1	2	Leucine	10	437	0.19	0	0.843	1.049	0.761	0.904	1.239	1.724	0.31	0.491	2.809	0.886	0.558	1.504	0.043	0.673	0	0.184	0.233	2.318
1	2	Leucine	20	437	0.156	0	0.692	0.969	0.619	0.778	1.371	1.602	0.287	0.42	2.795	0.859	0.707	1.456	0.044	0.608	0	0.191	0.198	2.25
1	2	Leucine	30	437	0.146	0	0.606	0.907	0.598	0.707	1.553	1.493	0.293	0.378	2.782	0.826	0.509	1.348	0.042	0.593	0	0.209	0.165	2.148
1	2	Leucine	40	437	0.126	0	0.51	0.847	0.495	0.613	1.712	1.402	0.252	0.349	2.628	0.747	0.611	1.253	0.03	0.537	0	0.207	0.168	2.093
1	2	Leucine	50	437	0.132	0	0.523	0.838	0.497	0.64	2.489	1.433	0.297	0.364	2.786	0.812	0.495	1.247	0.032	0.552	0	0.184	0.137	2.176
1	2	Leucine	60	437	0.117	0	0.465	0.795	0.468	0.558	3.268	1.396	0.264	0.339	2.664	0.762	0.579	1.194	0.023	0.495	0	0.183	0.133	2.199
1	2	Leucine	75	437	0.11	0	0.472	0.738	0.467	0.533	4.513	1.336	0.26	0.327	2.558	0.737	0.663	1.156	0.022	0.484	0	0.174	0.126	2.188
1	2	Leucine	90	437	0.118	0	0.485	0.726	0.706	0.549	5.95	1.352	0.306	0.338	2.674	0.773	0.391	1.158	0.033	0.9	0	0.201	0.129	1.838
1	2	Leucine	120	437	0.036	0	0.38	0.612	0.456	0.437	6.687	1.152	0.136	0.275	1.908	0.56	0.367	0.951	0.039	0.481	0	0.142	0.072	1.88
1	2	Leucine	180	437	0.013	0	0.352	0.51	0.44	0.329	9.827	1.029	0.096	0.236	1.652	0.487	0.468	0.986	0.068	0.369	0	0.11	0.046	2.084
1	2	Leucine	240	437	0.016	0	0.414	0.536	0.503	0.337	11.324	1.02	0.115	0.25	1.614	0.492	0.537	1.013	0.063	0.421	0	0.138	0.062	2.331
1	2	Leucine	300	437	0.108	0	0.478	0.687	0.575	0.29	11.919	1.028	0.274	0.282	2.421	0.66	0.335	1.016	0.035	0.629	0	0.213	0.174	3.699
1	3	Glucose	-15	437	0.245	0	0.955	1.209	0.881	1.031	1.108	1.873	0.4	0.533	3.592	1.049	0.803	1.864	0.053	0.719	0	0.262	0.379	3.118
1	3	Glucose	0	437	0.238	0	0.914	1.219	0.929	0.994	1.084	1.844	0.416	0.502	3.487	1.072	0.823	1.828	0.051	0.695	0	0.22	0.386	3.012
1	3	Glucose	10	437	0.2	0	0.804	1.131	0.806	0.898	0.99	1.682	0.382	0.454	3.413	1.002	0.739	1.698	0.053	0.641	0	0.217	0.344	2.835
1	3	Glucose	20	437	0.224	0	0.886	1.189	0.868	0.953	1.084	1.758	0.406	0.494	3.537	1.043	0.722	1.751	0.052	0.639	0	0.212	0.382	2.84
1	3	Glucose	30	437	0.21	0	0.89	1.174	0.81	0.946	0.991	1.76	0.398	0.481	3.628	1.026	0.745	1.75	0.048	0.643	0	0.237	0.335	2.728
1	3	Glucose	40	437	0.171	0	0.763	1.087	0.739	0.842	0.986	1.615	0.375	0.429	3.382	0.963	0.681	1.674	0.057	0.622	0	0.207	0.316	2.487
1	3	Glucose	50	437	0.188	0	0.764	1.125	0.761	0.825	0.896	1.633	0.384	0.45	3.637	1.011	0.747	1.712	0.047	0.636	0	0.243	0.299	2.56
1	3	Glucose	60	437	0.164	0	0.697	1.016	0.72	0.722	0.835	1.489	0.362	0.42	3.395	0.966	0.627	1.654	0.05	0.626	0	0.2	0.262	2.216
1	3	Glucose	75	437	0.183	0	0.723	1.071	0.783	0.777	0.876	1.565	0.376	0.462	3.491	0.985	0.701	1.691	0.056	0.645	0	0.206	0.289	2.358
1	3	Glucose	90	437	0.153	0	0.634	0.952	0.628	0.678	0.727	1.42	0.338	0.385	3.317	0.907	0.576	1.53	0.042	0.609	0	0.234	0.231	2.29
1	3	Glucose	120	437	0.174	0	0.666	0.98	0.596	0.728	0.838	1.433	0.384	0.458	3.28	0.938	0.559	1.492	0.048	0.56	0	0.255	0.265	2.353
1	3	Glucose	180	437	0.168	0	0.839	1.105	0.703	0.78	0.925	1.53	0.412	0.373	3.298	0.928	0.717	1.405	0.042	0.451	0	0.18	0.28	2.333
1	3	Glucose	240	437	0.175	0	0.717	1.071	0.658	0.761	0.978	1.525	0.401	0.415	3.523	0.92	0.7	1.45	0.036	0.448	0	0.19	0.238	2.401
1	3	Glucose	300	437	0.174	0	0.842	1.13	0.773	0.865	1.058	1.607	0.404	0.423	3.6	0.937	0.758	1.5	0.046	0.534	0	0.199	0.255	2.349
1	2	Saline	-15	515	0.086	0	0.608	0.8	0.763	0.824	0.923	1.431	0.283	0.405	1.765	0.635	0.764	1.764	0.108	0.789	0	0.089	0.206	2.28
1	2	Saline	0	515	0.2	0	0.883	1.103	0.965	0.998	1.135	1.727	0.449	0.501	2.247	0.821	0.816	1.9	0.056	0.834	0	0.097	0.342	3.152
1	2	Saline	10	515	0.053	0	0.783	0.945	0.945	1.055	1.236	1.763	0.208	0.487	1.658	0.68	0.903	1.833	0.184	0.866	0	0.072	0.204	2.312
1	2	Saline	20	515	0.05	0	0.785	1.008	0.934	1.077	1.217	1.751	0.166	0.514	1.575	0.654	0.886	1.77	0.173	0.773	0	0.068	0.185	2.115
1	2	Saline	30	515	0.128	0	0.949	1.103	1.055	1.15	1.277	1.851	0.346	0.476	2.002	0.771	0.863	1.875	0.115	0.867	0	0.093	0.303	2.835
1	2	Saline	40	515	0.207	0	0.964	1.179	0.992	1.104	1.243	1.847	0.481	0.489	2.299	0.829	0.964	1.904	0.067	0.854	0	0.098	0.357	3.16
1	2	Saline	50	515	0.128	0	0.721	0.988	0.709	0.905	0.987	1.578	0.449	0.424	2.051	0.734	0.76	1.746	0.083	0.905	0	0.087	0.244	2.623
1	2	Saline	60	515	0.174	0	0.699	0.993	0.757	0.827	1.01	1.568	0.446	0.441	2.123	0.758	0.848	1.676	0.058	0.81	0	0.106	0.264	2.837
1	2	Saline	75	515	0.252	0	0.937	1.193	1.001	1.116	1.359	1.88	0.506	0.591	2.341	0.88	0.936	1.8	0.077	0.88	0	0.143	0.365	3.072
1	2	Saline	90	515	0.093	0	0.907	1.052	0.891	1.15	1.316	1.859	0.304	0.517	1.852	0.763	0.845	1.71	0.108	0.795	0	0.107	0.254	2.403
1	2	Saline	120	515	0.208	0	1.07	1.178	1.044	1.139	1.307	1.96	0.544	0.507	2.267	0.838	0.799	1.785	0.07	0.946	0	0.111	0.314	2.71
1	2	Saline	180	515	0.278	0	1.244	1.37	1.204	1.307	1.603	2.171	0.605	0.655	2.399	0.914	0.95	1.801	0.075	0.855	0	0.107	0.414	3.186
1	2	Saline	240	515	0.066	0	0.865	1.16	0.942	1.111	1.402	1.942	0.251	0.584	1.664	0.694	0.847	1.572	0.153	0.742	0	0.096	0.181	2.073
1	2	Saline	300	515	0.247	0	1.096	1.249	1.066	1.225	1.514	2.071	0.578	0.63	2.171	0.775	0.842	1.767	0.047	0.691	0	0.104	0.351	2.79
1	3	Leucine	-15	515	0.095	0	0.69	0.783	0.821	0.877	0.898	1.424	0.214	0.422	1.914	0.666	0.738	1.919	0.092	0.753	0	0.075	0.229	2.679
1	3	Leucine	0	515	0.083	0	0.572	0.695	0.681	0.72	0.73	1.269	0.225	0.367	1.975	0.638	0.709	1.891	0.088	0.826	0	0.088	0.173	2.661
1	3	Leucine	10	515	0.072	0	0.503	0.627	0.647	0.669	1.899	1.213	0.185	0.395	1.673	0.603	0.765	1.792	0.073	0.661	0	0.071	0.151	2.396
1	3	Leucine	20	515	0.222	0	0.749	0.881	0.908	0.846	8.583	1.481	0.369	0.504	2.353	0.785	0.845	1.957	0.05	0.813	0	0.116	0.329	3.482
1	3	Leucine	30	515	0.207	0	0.758	0.893	0.914	0.865	16.225	1.524	0.375	0.472	2.312	0.769	0.684	1.923	0.046	0.808	0	0.116	0.31	3.727
1	3	Leucine	40	515	0.197	0	0.703	0.848	0.894	0.796	21.283	1.467	0.361	0.443	2.127	0.726	0.791	1.834	0.039	0.701	0	0.109	0.3	3.817
1	3	Leucine	50	515	0.214	0	0.738	0.912	0.9	0.927	27.787	1.593	0.369	0.479	2.07	0.732	0.662	1.884	0.038	0.767	0	0.104	0.33	4.18
1	3	Leucine	60	515	0.273	0	0.861	0.988	1.125	1.095	29.723	1.8	0.378	0.62	2.021	0.769	0.835	1.964	0.042	0.786	0	0.094	0.402	4.548
1	3	Leucine	75	515	0.215	0	0.929	0.948	1.114	1.028	26.524	1.704	0.367	0.524	1.92	0.679	0.732	1.76	0.041	0.846	0	0.104	0.352	4.353
1	3	Leucine	90	515	0.178	0	0.741	0.815	0.888	0.813	23.838	1.491	0.34	0.451	1.787	0.609	0.508	1.563	0.036	0.846	0	0.098	0.252	4.303
1	3	Leucine	120	515	0.228	0	0.948	0.889	1.055	0.922	17.591	1.584	0.324	0.476	1.739	0.646	0.577	1.512	0.032	0.626	0	0.083	0.336	4.453
1	3	Leucine	180	515	0.195	0	0.827	0.869	1.038	0.791	11.039	1.463	0.343	0.456	1.713	0.638	0.575	1.509	0.042	0.803	0	0.091	0.323	3.84
1	3	Leucine	240	515	0.119	0	0.569	0.661	0.769	0.475	5.364	1.074	0.298	0.293	1.572	0.526	0.513	1.365	0.031	0.651	0	0.099	0.205	3.138
1	3	Leucine	300	515	0.166	0	0.796	0.739	0.895	0.693	3.744	1.275	0.361	0.428	1.734	0.589	0.603	1.412	0.031	0.615	0	0.088	0.279	2.837
1	1	Glucose	-15	515	0.121	0	0.979	0.869	0.867	1.157	1.42	1.921	0.474	0.609	2.883	0.744	1.006	1.994	0.106	1.007	0	0.155	0.279	2.516
1	1	Glucose	0	515	0.233	0	1.004	0.917	0.872	1.152	1.386	1.91	0.605	0.638	3.068	0.794	0.941	1.958	0.067	0.787	0	0.134	0.352	2.944
1	1	Glucose	10	515	0.259	0	1.004	0.953	0.937	1.161	1.435	1.956	0.589	0.683	3.099	0.815	1.178	2.001	0.06	0.752	0	0.138	0.376	2.927
1	1	Glucose	20	515	0.24	0	1.01	0.95	0.922	1.166	1.405	1.969	0.596	0.672	3.151	0.806	1.179	1.99	0.066	0.78	0	0.141	0.351	2.9
1	1	Glucose	30	515	0.204	0	0.894	0.892	0.813	1.076	1.206	1.877	0.613	0.601	3.108	0.758	0.901	1.916	0.059	0.816	0	0.13	0.3	2.921
1	1	Glucose	40	515	0.18	0	0.739	0.804	0.725	0.917	1.098	1.703	0.541	0.557	2.946	0.74	1.088	1.819	0.066	0.835	0	0.157	0.268	2.82
1	1	Glucose	50	515	0.154	0	0.641	0.708	0.621	0.812	0.917	1.463	0.543	0.511	2.695	0.709	0.74	1.67	0.055	0.766	0	0.16	0.225	2.605
1	1	Glucose	60	515	0.188	0	0.694	0.718	0.722	0.869	1.094	1.584	0.525	0.612	2.63	0.724	0.811	1.7	0.057	0.769	0	0.166	0.262	2.636
1	1	Glucose	75	515	0.217	0	0.84	0.801	0.84	1	1.255	1.753	0.558	0.683	2.802	0.792	0.893	1.821	0.066	0.815	0	0.166	0.3	2.796
1	1	Glucose	90	515	0.233	0	0.963	0.83	0.853	1.042	1.202	1.863	0.618	0.689	2.971	0.815	0.893	1.885	0.058	0.78	0	0.168	0.313	2.889
1	1	Glucose	120	515	0.263	0	1.11	0.909	0.959	1.174	1.389	1.972	0.648	0.729	3.156	0.897	0.954	1.93	0.061	0.79	0	0.202	0.353	3.081
1	1	Glucose	180	515	0.202	0	0.909	0.786	0.818	0.927	1.168	1.706	0.585	0.567	2.899	0.756	0.836	1.789	0.06	0.791	0	0.188	0.28	2.574
1	1	Glucose	240	515	0.246	0	1.223	0.951	1.098	1.19	1.411	1.997	0.637	0.663	3.1	0.802	0.956	1.94	0.06	0.731	0	0.154	0.372	2.772
1	1	Glucose	300	515	0.238	0	1.049	0.863	1.003	1.111	1.398	1.928	0.615	0.658	2.902	0.776	0.897	1.787	0.058	0.731	0	0.158	0.319	2.749
1	3	Saline	-15	528	0.271	0	1.112	1.156	1.066	1.136	1.256	2.181	0.782	0.495	3.333	0.911	0.644	1.876	0.051	0.7	0	0.219	0.413	4.224
1	3	Saline	0	528	0.299	0	1.261	1.242	1.153	1.254	1.403	2.341	0.82	0.55	3.416	0.965	0.723	1.947	0.055	0.727	0	0.219	0.458	4.351
1	3	Saline	10	528	0.328	0	1.465	1.376	1.337	1.391	1.596	2.474	0.845	0.609	3.523	1.022	0.809	2.04	0.059	0.764	0	0.241	0.546	4.447
1	3	Saline	20	528	0.311	0	1.48	1.346	1.323	1.336	1.488	2.394	0.813	0.572	3.507	0.977	0.721	1.984	0.054	0.68	0	0.215	0.52	4.386
1	3	Saline	30	528	0.255	0	1.294	1.271	1.172	1.196	1.238	2.235	0.784	0.457	3.561	0.933	0.642	1.915	0.058	0.694	0	0.21	0.43	4.266
1	3	Saline	40	528	0.198	0	0.928	1.09	0.9	0.94	1.015	1.934	0.713	0.388	3.441	0.839	0.609	1.706	0.054	0.656	0	0.201	0.348	3.866
1	3	Saline	50	528	0.242	0	0.946	1.132	0.96	1.06	1.17	2.08	0.725	0.458	3.459	0.897	0.646	1.754	0.051	0.662	0	0.229	0.383	3.959
1	3	Saline	60	528	0.31	0	1.163	1.274	1.17	1.279	1.457	2.304	0.751	0.585	3.517	0.974	0.758	1.833	0.062	0.649	0	0.227	0.474	4.01
1	3	Saline	75	528	0.331	0	1.546	1.438	1.353	1.438	1.607	2.492	0.823	0.632	3.764	1.072	0.784	2.018	0.067	0.707	0	0.247	0.554	4.244
1	3	Saline	90	528	0.29	0	1.658	1.477	1.511	1.553	1.691	2.569	0.78	0.612	3.517	1.066	0.78	2.09	0.092	0.712	0	0.238	0.566	4.008
1	3	Saline	120	528	0.274	0	1.292	1.328	1.179	1.192	1.315	2.222	0.781	0.533	3.724	0.99	0.652	1.859	0.062	0.696	0	0.258	0.452	3.897
1	3	Saline	180	528	0.218	0	1.238	1.253	1.112	1.084	1.207	2.084	0.71	0.439	3.782	0.909	0.74	1.7	0.055	0.698	0	0.271	0.383	3.738
1	3	Saline	240	528	0.253	0	1.199	1.237	1.13	1.12	1.271	2.088	0.69	0.53	3.611	0.942	0.621	1.716	0.05	0.676	0	0.241	0.412	3.569
1	3	Saline	300	528	0.257	0	1.243	1.243	1.155	1.107	1.274	2.073	0.706	0.531	3.681	0.947	0.649	1.724	0.044	0.636	0	0.25	0.414	3.49
1	1	Leucine	-15	528	0.225	0	1.002	0.713	0.918	1.107	1.168	1.953	0.665	0.541	2.873	0.82	0.598	1.656	0.044	0.611	0	0.28	0.365	3.384
1	1	Leucine	0	528	0.233	0	1.046	0.748	0.915	1.133	1.203	1.975	0.698	0.573	2.948	0.822	0.588	1.72	0.035	0.591	0	0.234	0.379	3.496
1	1	Leucine	10	528	0.233	0	1.108	0.755	0.962	1.116	4.094	1.967	0.667	0.599	2.927	0.825	0.665	1.718	0.038	0.586	0	0.245	0.399	3.485
1	1	Leucine	20	528	0.171	0	0.909	0.649	0.851	0.926	10.062	1.783	0.615	0.464	2.84	0.71	0.61	1.54	0.033	0.55	0	0.215	0.277	3.477
1	1	Leucine	30	528	0.162	0	0.8	0.587	0.802	0.841	14.92	1.68	0.61	0.417	2.707	0.649	0.414	1.408	0.033	0.556	0	0.218	0.251	3.649
1	1	Leucine	40	528	0.153	0	0.707	0.567	0.757	0.775	16.883	1.643	0.591	0.42	2.665	0.643	0.441	1.348	0.028	0.551	0	0.208	0.239	3.901
1	1	Leucine	50	528	0.16	0	0.664	0.535	0.732	0.78	19.915	1.614	0.58	0.404	2.607	0.61	0.396	1.218	0.029	0.591	0	0.242	0.217	3.915
1	1	Leucine	60	528	0.204	0	0.84	0.608	0.959	0.934	22.197	1.778	0.59	0.514	2.608	0.67	0.54	1.265	0.034	0.614	0	0.25	0.307	4.211
1	1	Leucine	75	528	0.187	0	1.02	0.639	1.064	0.977	20.699	1.786	0.575	0.465	2.55	0.66	0.533	1.271	0.032	0.626	0	0.256	0.341	4.269
1	1	Leucine	90	528	0.161	0	0.942	0.556	0.936	0.836	19.061	1.641	0.553	0.379	2.545	0.594	0.39	1.166	0.031	0.641	0	0.259	0.272	4.293
1	1	Leucine	120	528	0.162	0	1.104	0.601	1.107	0.886	16.306	1.636	0.584	0.437	2.466	0.598	0.382	1.138	0.033	0.612	0	0.229	0.304	4.299
1	1	Leucine	180	528	0.114	0	0.552	0.396	0.684	0.473	10.726	1.219	0.536	0.325	2.38	0.531	0.272	0.927	0.027	0.601	0	0.191	0.189	3.803
1	1	Leucine	240	528	0.113	0	0.611	0.387	0.7	0.46	5.983	1.14	0.57	0.354	2.396	0.565	0.329	0.961	0.027	0.581	0	0.164	0.209	3.572
1	1	Leucine	300	528	0.106	0	0.525	0.345	0.653	0.4	4.107	1.038	0.573	0.357	2.374	0.536	0.331	0.948	0.026	0.509	0	0.186	0.174	3.458
1	2	Glucose	-15	528	0.243	0	0.88	0.877	0.9	1.038	1.148	1.993	0.651	0.52	2.618	0.804	0.599	1.765	0.041	0.617	0	0.302	0.306	3.202
1	2	Glucose	0	528	0.264	0	1.019	0.959	1.018	1.169	1.279	2.143	0.667	0.581	2.692	0.831	0.566	1.808	0.044	0.628	0	0.274	0.347	3.335
1	2	Glucose	10	528	0.138	0	0.715	0.589	0.657	0.587	0.82	1.412	0.538	0.505	1.94	0.642	0.333	1.332	0.038	0.654	0	0.254	0.18	2.312
1	2	Glucose	20	528	0.196	0	0.791	0.807	0.834	0.963	1.061	1.881	0.591	0.458	2.595	0.727	0.549	1.664	0.037	0.597	0	0.274	0.267	2.995
1	2	Glucose	30	528	0.157	0	0.567	0.665	0.577	0.785	0.83	1.682	0.535	0.386	2.416	0.661	0.416	1.541	0.028	0.559	0	0.217	0.167	2.667
1	2	Glucose	40	528	0.172	0	0.599	0.695	0.669	0.808	0.882	1.68	0.535	0.394	2.465	0.664	0.514	1.54	0.035	0.597	0	0.251	0.2	2.731
1	2	Glucose	50	528	0.139	0	0.488	0.565	0.506	0.673	0.733	1.523	0.487	0.359	2.242	0.634	0.383	1.363	0.028	0.541	0	0.21	0.13	2.369
1	2	Glucose	60	528	0.141	0	0.503	0.623	0.571	0.72	0.821	1.606	0.503	0.379	2.344	0.649	0.445	1.457	0.028	0.559	0	0.208	0.185	2.507
1	2	Glucose	75	528	0.137	0	0.48	0.562	0.521	0.657	0.769	1.527	0.481	0.389	2.254	0.653	0.462	1.395	0.029	0.532	0	0.232	0.125	2.338
1	2	Glucose	90	528	0.12	0	0.457	0.49	0.463	0.549	0.666	1.38	0.445	0.382	2.042	0.613	0.33	1.272	0.028	0.56	0	0.226	0.104	2.149
1	2	Glucose	120	528	0.112	0	0.426	0.43	0.482	0.496	0.629	1.265	0.434	0.411	1.883	0.561	0.324	1.279	0.023	0.515	0	0.205	0.093	2.039
1	2	Glucose	180	528	0.126	0	0.486	0.522	0.539	0.597	0.712	1.456	0.467	0.383	2.213	0.668	0.397	1.308	0.033	0.612	0	0.248	0.136	2.243
1	2	Glucose	240	528	0.111	0	0.702	0.6	0.594	0.574	0.858	1.389	0.608	0.491	1.999	0.635	0.375	1.258	0.031	0.626	0	0.253	0.168	2.11
1	2	Glucose	300	528	0.122	0	0.539	0.544	0.549	0.549	0.834	1.329	0.566	0.505	1.937	0.571	0.329	1.206	0.021	0.445	0	0.229	0.137	2.137
2	1	Saline	-15	1	0.182	0	0.582	0.319	0.911	0.631	0.627	1.084	0.238	0.681	2.227	0.721	0.413	1.454	0.11	0.703	0	0.094	0.244	2.207
2	1	Saline	0	1	0.194	0	0.62	0.327	0.922	0.635	0.615	1.096	0.235	0.715	2.161	0.728	0.413	1.439	0.078	0.639	0	0.077	0.235	2.24
2	1	Saline	10	1	0.181	0	0.65	0.344	0.96	0.669	0.618	1.13	0.235	0.717	2.316	0.777	0.451	1.51	0.076	0.638	0	0.076	0.253	2.372
2	1	Saline	20	1	0.177	0	0.644	0.321	0.88	0.588	0.551	1.059	0.239	0.701	2.341	0.765	0.421	1.431	0.062	0.646	0	0.081	0.269	2.347
2	1	Saline	30	1	0.203	0	0.705	0.362	0.976	0.653	0.619	1.111	0.24	0.754	2.462	0.811	0.451	1.477	0.066	0.679	0	0.083	0.28	2.456
2	1	Saline	40	1	0.225	0	0.775	0.401	1.055	0.726	0.725	1.181	0.261	0.782	2.52	0.851	0.494	1.482	0.068	0.678	0	0.098	0.317	2.413
2	1	Saline	50	1	0.257	0	0.931	0.472	1.209	0.825	0.834	1.366	0.291	0.849	2.677	0.934	0.55	1.606	0.08	0.723	0	0.108	0.363	2.55
2	1	Saline	60	1	0.233	0	0.909	0.453	1.16	0.785	0.756	1.252	0.27	0.802	2.594	0.902	0.477	1.549	0.073	0.656	0	0.085	0.347	2.456
2	1	Saline	75	1	0.187	0	0.704	0.353	0.99	0.603	0.579	1.062	0.251	0.699	2.552	0.832	0.454	1.446	0.064	0.658	0	0.084	0.266	2.358
2	1	Saline	90	1	0.232	0	0.794	0.407	1.139	0.722	0.741	1.179	0.257	0.793	2.604	0.878	0.474	1.456	0.077	0.698	0	0.102	0.317	2.414
2	1	Saline	120	1	0.256	0	1.097	0.516	1.402	0.891	0.896	1.364	0.303	0.831	2.794	0.963	0.539	1.587	0.08	0.714	0	0.099	0.391	2.533
2	1	Saline	180	1	0.254	0	0.997	0.47	1.318	0.823	0.877	1.294	0.289	0.83	2.758	0.905	0.52	1.573	0.07	0.718	0	0.11	0.344	2.39
2	1	Saline	240	1	0.204	0	0.819	0.41	1.065	0.743	0.745	1.209	0.282	0.707	2.945	0.864	0.461	1.459	0.114	0.643	0	0.078	0.244	2.383
2	1	Saline	300	1	0.16	0	0.708	0.345	1.177	0.626	0.593	1.126	0.269	0.598	3.141	0.887	0.48	1.416	0.106	0.658	0	0.078	0.19	2.375
2	2	Leucine	-15	1	0.273	0	0.741	0.996	1.592	0.636	0.739	1.329	0.55	0.518	3.021	0.925	0.571	1.442	0.059	0.583	0	0.091	0.201	2.063
2	2	Leucine	0	1	0.245	0	0.643	0.918	1.391	0.564	0.647	1.254	0.528	0.497	2.888	0.87	0.51	1.369	0.051	0.575	0	0.091	0.173	1.926
2	2	Leucine	10	1	0.234	0	0.606	0.877	1.253	0.564	0.782	1.228	0.499	0.453	2.774	0.842	0.511	1.329	0.054	0.564	0	0.082	0.165	1.816
2	2	Leucine	20	1	0.239	0	0.65	0.889	1.418	0.604	1.183	1.242	0.524	0.463	2.74	0.848	0.548	1.274	0.051	0.526	0	0.076	0.183	1.87
2	2	Leucine	30	1	0.239	0	0.736	0.934	1.435	0.592	2.159	1.319	0.529	0.453	2.704	0.868	0.572	1.278	0.045	0.513	0	0.069	0.218	1.978
2	2	Leucine	40	1	0.238	0	0.799	0.935	1.462	0.612	4.397	1.258	0.555	0.449	2.832	0.866	0.53	1.317	0.038	0.524	0	0.078	0.209	2.021
2	2	Leucine	50	1	0.215	0	0.813	0.941	1.574	0.569	8.742	1.242	0.571	0.43	2.967	0.872	0.604	1.326	0.042	0.558	0	0.099	0.202	2.088
2	2	Leucine	60	1	0.199	0	0.706	0.844	1.517	0.495	11.494	1.126	0.532	0.399	2.716	0.805	0.481	1.26	0.032	0.501	0	0.059	0.169	2.052
2	2	Leucine	75	1	0.211	0	0.722	0.869	1.78	0.517	17.736	1.197	0.551	0.42	2.712	0.816	0.519	1.291	0.036	0.527	0	0.091	0.159	2.248
2	2	Leucine	90	1	0.228	0	0.733	0.912	1.872	0.571	26.287	1.27	0.567	0.434	2.638	0.845	0.527	1.309	0.036	0.537	0	0.098	0.181	2.518
2	2	Leucine	120	1	0.329	0	1.054	1.085	2.453	0.87	30.847	1.685	0.539	0.587	2.508	0.952	0.613	1.5	0.043	0.542	0	0.092	0.276	3.149
2	2	Leucine	180	1	0.23	0	1.188	0.982	2.776	0.576	17.261	1.406	0.561	0.433	2.513	0.854	0.487	1.388	0.039	0.468	0	0.084	0.249	3.054
2	2	Leucine	240	1	0.176	0	1.23	0.974	2.763	0.46	9.575	1.292	0.578	0.346	2.766	0.925	0.465	1.499	0.045	0.551	0	0.102	0.28	2.958
2	2	Leucine	300	1	0.146	0	0.739	0.737	1.96	0.295	5.367	0.972	0.498	0.311	2.246	0.761	0.49	1.323	0.031	0.493	0	0.067	0.154	2.623
2	3	Glucose	-15	1	0.197	0	0.679	0.798	1.08	0.653	0.659	1.217	0.2	0.448	3.099	0.91	0.665	1.508	0.075	0.712	0	0.075	0.274	3.388
2	3	Glucose	0	1	0.218	0	0.643	0.775	1.043	0.583	0.6	1.206	0.187	0.472	3.142	0.918	0.648	1.463	0.064	0.702	0	0.08	0.285	3.446
2	3	Glucose	10	1	0.214	0	0.697	0.769	1.202	0.632	0.689	1.263	0.213	0.48	3.029	0.92	0.575	1.463	0.058	0.661	0	0.058	0.296	3.44
2	3	Glucose	20	1	0.247	0	0.834	0.866	1.352	0.75	0.806	1.42	0.237	0.531	3.126	1.01	0.657	1.599	0.069	0.684	0	0.064	0.346	3.574
2	3	Glucose	30	1	0.19	0	0.776	0.832	1.205	0.637	0.615	1.284	0.214	0.464	3.201	0.983	0.653	1.583	0.073	0.682	0	0.074	0.31	3.37
2	3	Glucose	40	1	0.171	0	0.663	0.717	1.105	0.52	0.533	1.132	0.203	0.412	2.929	0.876	0.542	1.439	0.059	0.651	0	0.066	0.257	3.244
2	3	Glucose	50	1	0.181	0	0.563	0.716	1.039	0.514	0.466	1.092	0.169	0.413	2.97	0.9	0.591	1.459	0.067	0.698	0	0.067	0.233	3.215
2	3	Glucose	60	1	0.2	0	0.591	0.714	1.051	0.521	0.622	1.153	0.202	0.473	2.954	0.914	0.536	1.446	0.06	0.654	0	0.077	0.245	3.295
2	3	Glucose	75	1	0.213	0	0.622	0.756	1.124	0.598	0.669	1.226	0.207	0.511	2.91	0.946	0.548	1.444	0.065	0.636	0	0.071	0.277	3.273
2	3	Glucose	90	1	0.229	0	0.759	0.835	1.266	0.689	0.681	1.329	0.27	0.556	3.142	1.063	0.707	1.702	0.097	1.54	0	0.096	0.311	2.361
2	3	Glucose	120	1	0.221	0	0.777	0.798	1.229	0.633	0.654	1.251	0.242	0.483	3.067	1.015	0.649	1.51	0.073	0.662	0	0.096	0.288	3.179
2	3	Glucose	180	1	0.279	0	1.055	1.007	1.532	0.864	1.019	1.497	0.326	0.584	3.127	1.172	0.727	1.581	0.069	0.577	0	0.058	0.418	3.408
2	3	Glucose	240	1	0.312	0	1.178	1.108	1.787	0.943	1.088	1.59	0.332	0.622	3.379	1.12	0.763	1.771	0.065	0.632	0	0.079	0.416	3.699
2	3	Glucose	300	1	0.307	0	1.09	1.089	1.752	0.934	1.068	1.607	0.318	0.658	3.14	1.105	0.705	1.683	0.066	0.641	0	0.065	0.406	3.608
2	3	Saline	-15	540	0.266	0	1.111	1.004	1.073	1.033	1.081	1.737	0.271	0.507	3.155	1.113	0.685	1.921	0.072	0.751	0	0.201	0.475	4.105
2	3	Saline	0	540	0.253	0	1.139	1.039	1.119	1.062	1.085	1.798	0.274	0.483	3.254	1.122	0.707	1.971	0.071	0.774	0	0.208	0.465	4.295
2	3	Saline	10	540	0.209	0	0.885	0.881	0.889	0.841	0.857	1.514	0.232	0.41	3.089	1.024	0.682	1.839	0.053	0.681	0	0.203	0.376	3.971
2	3	Saline	20	540	0.253	0	1.026	0.997	1.033	1.006	1.026	1.697	0.257	0.474	3.212	1.113	0.706	1.962	0.059	0.709	0	0.202	0.462	4.141
2	3	Saline	30	540	0.264	0	1.11	1.031	1.084	1.006	1.079	1.764	0.269	0.505	3.225	1.135	0.701	1.978	0.066	0.67	0	0.214	0.464	4.156
2	3	Saline	40	540	0.297	0	1.159	1.11	1.161	1.139	1.199	1.853	0.281	0.537	3.305	1.183	0.808	2.016	0.07	0.718	0	0.237	0.515	4.333
2	3	Saline	50	540	0.253	0	1.17	1.068	1.136	1.086	1.093	1.838	0.294	0.468	3.325	1.149	0.682	2.003	0.068	0.703	0	0.222	0.469	4.247
2	3	Saline	60	540	0.169	0	0.851	0.906	0.899	0.835	0.835	1.53	0.246	0.336	3.149	1.027	0.661	1.832	0.076	0.811	0	0.208	0.354	3.855
2	3	Saline	75	540	0.221	0	0.87	0.932	0.928	0.888	0.924	1.565	0.246	0.424	3.015	1.053	0.646	1.675	0.057	0.708	0	0.223	0.398	3.832
2	3	Saline	90	540	0.146	0	0.995	1.006	1.07	1.064	1.115	1.751	0.203	0.412	2.705	1.023	0.655	1.689	0.197	0.816	0	0.168	0.293	2.999
2	3	Saline	120	540	0.285	0	1.144	1.09	1.161	1.103	1.223	1.867	0.297	0.551	3.167	1.144	0.717	1.821	0.066	0.789	0	0.211	0.457	4.019
2	3	Saline	180	540	0.226	0	0.932	0.976	1.002	0.903	0.994	1.628	0.268	0.423	3.219	1.037	0.679	1.74	0.049	0.566	0	0.213	0.376	3.95
2	3	Saline	240	540	0.231	0	0.977	0.961	1.024	0.936	1.069	1.652	0.262	0.481	3.018	1.012	0.648	1.625	0.052	0.726	0	0.196	0.368	3.699
2	3	Saline	300	540	0.229	0	1.026	1.013	1.096	0.934	1.052	1.687	0.305	0.463	3.164	1.038	0.676	1.658	0.056	0.709	0	0.22	0.391	3.788
2	1	Leucine	-15	540	0.194	0	0.955	0.775	0.961	0.826	0.893	1.413	0.224	0.46	3.015	1.043	0.656	1.869	0.056	0.706	0	0.206	0.353	3.825
2	1	Leucine	0	540	0.177	0	0.751	0.666	0.788	0.686	0.761	1.228	0.199	0.427	2.766	0.974	0.648	1.722	0.05	0.641	0	0.164	0.295	3.481
2	1	Leucine	10	540	0.213	0	0.892	0.736	0.924	0.818	4.285	1.397	0.222	0.495	2.904	1.042	0.593	1.815	0.052	0.631	0	0.189	0.347	3.723
2	1	Leucine	20	540	0.187	0	0.874	0.705	0.957	0.758	10.413	1.372	0.219	0.46	2.858	1.003	0.574	1.755	0.052	0.655	0	0.181	0.328	3.913
2	1	Leucine	30	540	0.175	0	0.849	0.716	0.993	0.718	17.785	1.376	0.231	0.421	2.762	0.992	0.602	1.713	0.05	0.674	0	0.186	0.301	4.216
2	1	Leucine	40	540	0.186	0	0.786	0.677	1.055	0.697	21.854	1.326	0.218	0.407	2.568	0.94	0.517	1.699	0.065	0.884	0	0.182	0.269	3.845
2	1	Leucine	50	540	0.23	0	0.966	0.812	1.169	0.897	26.442	1.498	0.236	0.509	2.669	0.988	0.527	1.671	0.056	0.717	0	0.23	0.384	4.769
2	1	Leucine	60	540	0.211	0	0.965	0.785	1.214	0.848	25.934	1.51	0.216	0.473	2.69	0.944	0.583	1.625	0.048	0.7	0	0.245	0.356	4.989
2	1	Leucine	75	540	0.164	0	0.843	0.695	1.092	0.68	24.274	1.311	0.189	0.383	2.593	0.879	0.582	1.53	0.041	0.666	0	0.227	0.28	5.114
2	1	Leucine	90	540	0.174	0	0.833	0.698	1.081	0.647	21.92	1.273	0.18	0.385	2.501	0.883	0.433	1.477	0.047	0.697	0	0.221	0.29	5.232
2	1	Leucine	120	540	0.151	0	0.84	0.676	0.986	0.571	18.628	1.233	0.179	0.344	2.351	0.813	0.457	1.432	0.042	0.686	0	0.189	0.269	5.122
2	1	Leucine	180	540	0.144	0	0.751	0.635	0.936	0.475	11.518	1.122	0.162	0.338	2.182	0.799	0.652	1.413	0.037	0.664	0	0.147	0.273	4.716
2	1	Leucine	240	540	0.176	0	1.021	0.758	1.146	0.645	6.018	1.255	0.184	0.378	2.483	0.897	0.797	1.548	0.054	0.683	0	0.155	0.351	4.491
2	1	Leucine	300	540	0.16	0	0.73	0.611	0.87	0.472	3.88	0.999	0.166	0.355	2.2	0.767	0.759	1.339	0.031	0.638	0	0.173	0.284	4.073
2	2	Glucose	-15	540	0.241	0	1.032	1.026	1.048	0.947	1.047	1.749	0.404	0.537	3.267	1.249	0.742	1.836	0.055	0.629	0	0.197	0.445	3.395
2	2	Glucose	0	540	0.274	0	1.16	1.135	1.169	1.055	1.251	1.858	0.438	0.582	3.381	1.292	0.702	1.914	0.052	0.662	0	0.198	0.516	3.614
2	2	Glucose	10	540	0.297	0	1.246	1.185	1.275	1.146	1.356	1.958	0.44	0.615	3.408	1.321	0.793	1.992	0.057	0.647	0	0.181	0.54	3.758
2	2	Glucose	20	540	0.232	0	1.06	1.087	1.14	0.995	1.152	1.795	0.422	0.512	3.334	1.222	0.704	1.938	0.067	0.818	0	0.174	0.419	3.32
2	2	Glucose	30	540	0.182	0	0.873	0.98	0.925	0.803	0.905	1.588	0.38	0.422	3.415	1.154	0.683	1.811	0.058	0.684	0	0.193	0.364	3.353
2	2	Glucose	40	540	0.143	0	0.654	0.858	0.763	0.631	0.708	1.385	0.338	0.345	3.296	1.054	0.556	1.69	0.044	0.636	0	0.178	0.292	3.275
2	2	Glucose	50	540	0.14	0	0.576	0.783	0.702	0.59	0.653	1.3	0.314	0.349	3.199	1.025	0.477	1.575	0.049	0.646	0	0.172	0.259	3.143
2	2	Glucose	60	540	0.089	0	0.435	0.633	0.636	0.533	0.637	1.161	0.238	0.308	2.484	0.833	0.454	1.426	0.05	0.734	0	0.156	0.176	2.429
2	2	Glucose	75	540	0.181	0	0.637	0.789	0.756	0.689	0.856	1.385	0.301	0.464	3.054	1.025	0.527	1.534	0.048	0.664	0	0.184	0.271	3.167
2	2	Glucose	90	540	0.22	0	0.747	0.853	0.858	0.811	0.943	1.517	0.319	0.513	3.065	1.092	0.475	1.53	0.046	0.64	0	0.176	0.326	3.251
2	2	Glucose	120	540	0.216	0	1.028	0.955	1.068	0.854	1.003	1.594	0.358	0.494	3.295	1.137	0.589	1.661	0.059	0.706	0	0.206	0.376	3.451
2	2	Glucose	180	540	0.237	0	1.137	1.09	1.07	0.945	1.121	1.771	0.422	0.484	3.304	1.213	0.678	1.809	0.055	0.656	0	0.218	0.396	3.451
2	2	Glucose	240	540	0.166	0	0.789	0.891	0.858	0.719	0.902	1.522	0.382	0.35	3.174	1.101	0.572	1.527	0.059	0.667	0	0.172	0.281	2.933
2	2	Glucose	300	540	0.195	0	0.834	0.895	0.911	0.81	1.046	1.56	0.383	0.464	3.005	1.001	0.565	1.434	0.041	0.61	0	0.165	0.292	3.12
2	2	Saline	-15	541	0.295	0	1.002	0.845	0.785	0.901	0.963	1.254	0.209	0.598	2.999	1.226	0.795	2.006	0.079	0.631	0	0.177	0.478	3.749
2	2	Saline	0	541	0.279	0	1.008	0.864	0.759	0.918	0.905	1.252	0.21	0.557	3.039	1.217	0.877	2.065	0.067	0.572	0	0.122	0.473	3.898
2	2	Saline	10	541	0.238	0	0.783	0.743	0.601	0.684	0.673	1.013	0.178	0.489	3.032	1.127	0.774	1.985	0.057	0.609	0	0.122	0.41	3.992
2	2	Saline	20	541	0	0	0.447	0.584	0.449	0.591	0.581	0.866	0	0.358	1.526	0.745	0.721	1.642	0.361	1.04	0	0.053	0	0.386
2	2	Saline	30	541	0.357	0	1.216	0.963	0.922	1.061	1.057	1.356	0.247	0.673	3.156	1.329	0.819	2.245	0.094	0.598	0	0.114	0.566	4.005
2	2	Saline	40	541	0.411	0	1.457	1.111	1.028	1.197	1.211	1.539	0.272	0.758	3.359	1.443	1.049	2.449	0.065	0.582	0	0.136	0.679	4.408
2	2	Saline	50	541	0.43	0	1.629	1.203	1.134	1.302	1.289	1.627	0.317	0.786	3.442	1.507	0.993	2.592	0.076	0.621	0	0.155	0.75	4.349
2	2	Saline	60	541	0.432	0	1.584	1.231	1.091	1.265	1.233	1.605	0.312	0.76	3.476	1.478	1.112	2.605	0.074	0.626	0	0.19	0.749	4.478
2	2	Saline	75	541	0.336	0	1.427	1.162	1.073	1.182	1.085	1.526	0.286	0.666	3.246	1.382	1.074	2.549	0.088	0.625	0	0.151	0.659	4.198
2	2	Saline	90	541	0	0	0.568	0.609	0.526	0.565	0.518	0.977	0.033	0.322	1.911	0.872	0.911	1.915	0.291	0.982	0	0.088	0	0.577
2	2	Saline	120	541	0.425	0	1.693	1.171	1.199	1.383	1.345	1.684	0.27	0.801	3.133	1.392	1.117	2.319	0.054	0.545	0	0.146	0.586	3.813
2	2	Saline	180	541	0.305	0	1.28	1.036	0.917	1.029	0.989	1.349	0.246	0.604	3.263	1.31	0.863	2.165	0.061	0.499	0	0.142	0.536	3.611
2	2	Saline	240	541	0.196	0	0.825	0.724	0.656	0.713	0.705	0.982	0.168	0.438	2.756	1.021	0.625	1.741	0.047	0.453	0	0.11	0.345	2.889
2	2	Saline	300	541	0.357	0	1.465	1.051	1.022	1.148	1.115	1.466	0.272	0.703	3.294	1.3	0.866	2.146	0.058	0.501	0	0.143	0.561	3.776
2	3	Leucine	-15	541	0.218	0	1.001	0.815	0.748	0.933	0.907	1.386	0.282	0.622	3.362	1.231	0.808	1.96	0.045	0.546	0	0.143	0.383	3.392
2	3	Leucine	0	541	0.255	0	1.096	0.893	0.818	1.042	1.046	1.477	0.312	0.667	3.398	1.292	0.734	2.116	0.079	0.737	0	0.167	0.47	3.276
2	3	Leucine	10	541	0.087	0	0.737	0.736	0.646	0.87	0.849	1.3	0.166	0.521	2.792	1.065	0.724	1.971	0.185	0.752	0	0.102	0.239	2.63
2	3	Leucine	20	541	0.128	0	0.571	0.622	0.493	0.608	0.728	1.001	0.224	0.394	3.103	1.05	0.57	1.702	0.043	0.591	0	0.127	0.247	2.992
2	3	Leucine	30	541	0.114	0	0.482	0.559	0.428	0.492	0.924	0.907	0.21	0.373	3.021	1.018	0.533	1.515	0.037	0.559	0	0.116	0.209	2.99
2	3	Leucine	40	541	0.097	0	0.403	0.473	0.372	0.414	1.08	0.806	0.194	0.348	2.827	0.908	0.49	1.36	0.03	0.538	0	0.11	0.186	2.735
2	3	Leucine	50	541	0.098	0	0.395	0.44	0.346	0.401	1.316	0.797	0.197	0.346	2.836	0.91	0.428	1.295	0.028	0.508	0	0.118	0.159	2.717
2	3	Leucine	60	541	0.089	0	0.358	0.396	0.314	0.375	1.908	0.751	0.192	0.343	2.787	0.851	0.395	1.214	0.023	0.465	0	0.11	0.135	2.646
2	3	Leucine	75	541	0.094	0	0.366	0.39	0.327	0.367	2.742	0.757	0.204	0.354	2.815	0.84	0.381	1.256	0.022	0.421	0	0.111	0.138	2.781
2	3	Leucine	90	541	0.085	0	0.37	0.355	0.329	0.357	4.051	0.753	0.195	0.323	2.598	0.782	0.319	1.145	0.023	0.447	0	0.123	0.13	2.677
2	3	Leucine	120	541	0.091	0	0.438	0.38	0.419	0.332	11.854	0.795	0.219	0.321	2.806	0.833	0.356	1.216	0.025	0.534	0	0.117	0.141	3.278
2	3	Leucine	180	541	0.095	0	0.505	0.385	0.552	0.318	20.568	0.776	0.205	0.274	2.559	0.758	0.296	1.173	0.022	0.561	0	0.134	0.174	4.432
2	3	Leucine	240	541	0.084	0	0.486	0.386	0.487	0.253	11.715	0.654	0.21	0.255	2.367	0.679	0.306	1.072	0.021	0.489	0	0.129	0.183	4.468
2	3	Leucine	300	541	0.064	0	0.384	0.284	0.379	0.164	6.168	0.516	0.198	0.205	2.239	0.63	0.352	0.978	0.019	0.446	0	0.129	0.133	3.646
2	1	Glucose	-15	541	0.255	0	0.995	0.69	0.735	0.831	0.824	1.156	0.197	0.583	3.082	1.112	0.735	2.027	0.057	0.593	0	0.206	0.427	3.887
2	1	Glucose	0	541	0.291	0	1.117	0.775	0.822	0.932	0.92	1.279	0.23	0.63	3.151	1.181	0.748	2.17	0.057	0.613	0	0.234	0.464	4.037
2	1	Glucose	10	541	0.318	0	1.255	0.844	0.892	1.056	0.975	1.355	0.239	0.655	3.232	1.198	0.919	2.301	0.052	0.604	0.034	0.232	0.542	4.095
2	1	Glucose	20	541	0.186	0	0.869	0.682	0.646	0.759	0.652	1.078	0.181	0.485	2.921	1.043	0.752	2.12	0.056	0.594	0	0.199	0.391	3.449
2	1	Glucose	30	541	0.206	0	0.807	0.64	0.581	0.647	0.598	0.994	0.179	0.462	3.063	1.059	0.659	2.1	0.052	0.58	0	0.206	0.349	3.626
2	1	Glucose	40	541	0.178	0	0.652	0.562	0.578	0.594	0.565	0.881	0.162	0.46	2.779	0.98	0.711	1.951	0.047	0.585	0	0.184	0.306	3.221
2	1	Glucose	50	541	0.276	0	0.861	0.64	0.649	0.712	0.639	1.06	0.173	0.527	2.974	1.079	0.814	1.96	0.036	0.506	0	0.209	0.337	3.409
2	1	Glucose	60	541	0.188	0	0.765	0.572	0.577	0.6	0.567	0.908	0.167	0.485	2.941	1.005	0.662	1.88	0.041	0.56	0	0.227	0.306	3.424
2	1	Glucose	75	541	0.243	0	0.887	0.635	0.712	0.78	0.779	1.047	0.17	0.587	2.86	1.049	0.701	1.856	0.049	0.584	0	0.25	0.375	3.404
2	1	Glucose	90	541	0.205	0	1.031	0.687	0.706	0.811	0.723	1.167	0.171	0.497	2.95	1.038	0.583	1.927	0.057	0.659	0	0.235	0.36	3.138
2	1	Glucose	120	541	0.307	0	1.356	0.841	0.919	1.044	1.013	1.283	0.225	0.679	3.181	1.199	0.815	2.165	0.063	0.588	0	0.249	0.497	3.577
2	1	Glucose	180	541	0.18	0	0.777	0.624	0.588	0.615	0.558	0.9	0.172	0.424	3.139	1.021	0.671	1.938	0.047	0.545	0	0.21	0.304	3.21
2	1	Glucose	240	541	0.183	0	0.73	0.554	0.615	0.635	0.667	0.924	0.158	0.452	3.206	1.021	0.646	1.736	0.042	0.553	0	0.211	0.283	3.393
2	1	Glucose	300	541	0.16	0	0.725	0.564	0.624	0.669	0.707	0.941	0.159	0.394	3.003	0.948	0.749	1.671	0.047	0.507	0	0.169	0.287	3.173
